# Supplementary material for: Effect of Fusidic Acid and Some Nitrogen-Containing Derivatives on Liposomal and Mitochondrial Membranes
Source: Membranes (Basel). 2023 Oct 20;13(10):835. doi: 10.3390/membranes13100835 (PMC10608686; doi:10.3390/membranes13100835)
Supplement: Supplementary file 1 [file membranes-13-00835-s001.zip]

Archive with 1 entries (1 files):
- membranes-2593667-supplementary.pdf
